# Supplementary material for: Drug Repurposing to Inhibit Oncostatin M in Crohn’s Disease
Source: Molecules. 2025 Apr 24;30(9):1897. doi: 10.3390/molecules30091897 (PMC12073679; doi:10.3390/molecules30091897)
Supplement: Supplementary file 1 [file molecules-30-01897-s001.zip]

Archive with 4 entries (4 files):
- Supplementary Figure S1.pdf
- Supplementary Figure S2 06-04-25.pdf
- Supplementary Table S1 - Ileum conv.pdf
- Supplementary Table S2 - Colon.pdf
